# Supplementary material for: Early restoration of parvalbumin interneuron activity prevents memory loss and network hyperexcitability in a mouse model of Alzheimer’s disease
Source: Mol Psychiatry. 2019 Aug 20;25(12):3380–98. doi: 10.1038/s41380-019-0483-4 (PMC7714697; doi:10.1038/s41380-019-0483-4)
Supplement: Supplementary file 2 — Supplementary Tables 1–10 [file 41380_2019_483_MOESM2_ESM.xlsx]

## Sheet: Supp. Table 1
Supplementary Table 1. Passive and active membrane properties of hippocampal PV interneurons.
WT-PV-Cre
Properties	(mean ± SEM)
Passive properties
Vm (mV)	-67.9 ± 1.33
sagV (mV)	-1.20 ± 1.11
taufit (ms)	12.2 ± 1.55
Rinput (Mohm)	161.5 ± 27.5
Active properties
AP frequency at 250 pA (Hz)	67.9 ± 10.24
AP threshold (mV)	-47.9 ± 1.19
AP amplitude (mV)	71.7 ± 3.28
AP half-width (msec)	0.52 ± 0.03
AHP (mV)	14.5 ± 0.50
adaptation	0.89 ± 0.19

## Sheet: Supp. Table 2
Supplementary Table 2. Passive and active membrane properties of hippocampal PV interneurons and pyramidal neurons in APP/PS1-PV-Cre and WT-PV-Cre mice at 15-17 weeks of age.
	PV interneurons			Pyramidal neurons
	WT-PV-Cre	APP/PS1-PV-Cre	p-value	WT-PV-Cre	APP/PS1-PV-Cre	p-value
Properties	(mean ± SEM)	(mean ± SEM)	(Student’s t-test)	(mean ± SEM)	(mean ± SEM)	(Student’s t-test)
Passive properties
Vm (mV)	-63.9 ± 1.25	-56.8 ± 1.88	0.0049	-67.1 ± 0.80	-69.2 ± 0.68	0.0843
sagV (mV)	-1.97 ± 0.71	-1.61 ± 0.75	0.7301	-2.37 ± 1.13	-2.65 ± 0.37	0.5718
taufit (ms)	10.9 ± 0.67	9.33 ± 0.96	0.2106	13.9 ± 0.66	13.7 ± 0.74	0.8715
Rinput (Mohm)	143.9 ± 11.7	151.8 ± 19.0	0.6678	130.4 ± 11.6	130.6 ± 12.8	0.9922
Active properties
AP frequency at 250 pA (Hz)	60.5 ± 7.63	110.7 ± 9.72	0.0003	33.6 ± 5.12	24.8 ± 1.35	0.1502
AP threshold (mV)	-41.2 ± 1.11	-38.5 ± 2.11	0.2098	-49.3 ± 0.88	-48.5 ± 1.32	0.616
AP amplitude (mV)	69.8 ± 5.18	61.7 ± 3.29	0.1001	101.2 ± 1.72	95.2 ± 4.39	0.1883
AP half-width (msec)	0.48 ± 0.06	0.35 ± 0.03	0.0093	0.89 ± 0.03	1.18 ± 0.08	0.0011
AHP (mV)	18.3 ± 3.01	19.6 ± 1.43	0.5144	6.88 ± 0.50	6.02 ± 1.00	0.4275
adaptation	0.83 ± 0.04	0.82 ± 0.04	0.9898	0.88 ± 0.05	0.84 ± 0.07	0.6552

## Sheet: Supp. Table 3
Supplementary Table 3. Passive and active membrane properties of hippocampal PV interneurons and pyramidal neurons in APP/PS1-PV-Cre and WT-PV-Cre mice at 7-9 weeks of age.
	PV interneurons			Pyramidal neurons
	WT-PV-Cre	APP/PS1-PV-Cre	p-value	WT-PV-Cre	APP/PS1-PV-Cre	p-value
Properties	(mean ± SEM)	(mean ± SEM)	(Student’s t-test)	(mean ± SEM)	(mean ± SEM)	(Student’s t-test)
Passive properties
Vm (mV)	-66.4 ± 1.62	-68.3 ± 1.64	0.329092	-67.8 ± 1.55	-68.5 ± 1.67	0.7553
sagV (mV)	-1.89 ± 0.50	-1.60 ± 0.37	0.64432	-3.97 ± 0.87	-2.59 ± 0.89	0.2111
taufit (ms)	10.4 ± 1.68	10.3 ± 0.83	0.952594	22.3 ± 7.25	18.4 ± 3.69	0.5621
Rinput (Mohm)	166.5 ± 19.7	189.8 ± 15.0	0.343966	154.9 ± 8.69	152.8 ± 29.8	0.9354
Active properties
AP frequency at 250 pA (Hz)	91.9 ± 8.09	90.5 ± 9.37	0.9224	29.0 ± 4.78	23.6 ± 3.80	0.3941
AP threshold (mV)	-49.8 ± 1.26	-51.6 ± 1.54	0.321736	-47.8 ± 1.04	-52.2 ± 0.70	0.671
AP amplitude (mV)	77.0 ± 3.18	83.8 ± 3.84	0.150617	104.8 ± 3.16	99.0 ± 5.04	0.3238
AP half-width (msec)	0.69 ± 0.02	0.59 ± 0.03	0.00626131	1.56 ± 0.18	1.81 ± 0.21	0.3696
AHP (mV)	11.9 ± 2.28	14.9 ± 1.14	0.150427	4.65 ± 0.73	3.84 ± 0.94	0.5005
adaptation	0.99 ± 0.05	1.11 ± 0.21	0.591324	0.86 ± 0.10	0.78 ± 0.12	0.983

## Sheet: Supp. Table 4
Supplementary Table 4. Passive and active membrane properties of hippocampal PV interneurons and pyramidal neurons after exogenous application of Aβ peptides.
	PV interneurons			Pyramidal neurons
	Control	Aβ	p-value	Control	Aβ	p-value
Properties	(mean ± SEM)	(mean ± SEM)	(Student’s t-test)	(mean ± SEM)	(mean ± SEM)	(Student’s t-test)
Passive properties
Vm (mV)	-61.7 ± 0.16	-64.6 ± 0.90	0.179818	-69.0 ± 1.10	-67.5 ± 1.44	0.4496
sagV (mV)	-1.91 ± 0.26	-1.14 ± 0.23	0.653633	-2.25 ± 0.31	-2.31 ± 0.35	0.901
taufit (ms)	11.8 ± 0.33	9.2 ± 0.62	0.288296	14.4 ± 1.15	11.4 ± 0.97	0.1313
Rinput (Mohm)	136.8 ± 2.4	195.4 ± 8.6	0.0132148	142.4 ± 14.2	121.0 ± 8.84	0.1953
Active properties
AP frequency at 250 pA (Hz)	65.5 ± 2.29	123.1 ± 4.22	0.000987203	23.30 ± 2.36	23.44 ± 1.60	0.9614
AP threshold (mV)	-44.0 ± 0.37	-45.5 ± 1.24	0.337602	-57.7 ± 1.24	-55.5 ± 1.11	0.1899
AP amplitude (mV)	64.4 ± 0.97	52.6 ± 2.09	0.447184	103.3 ± 3.80	96.6 ± 3.77	0.2265
AP half-width (msec)	0.45 ± 0.01	0.37 ± 0.01	0.655428	1.71 ± 0.14	1.97 ± 0.16	0.2296
AHP (mV)	17.3 ± 0.23	15.5 ± 0.86	0.479693	4.40 ± 0.43	3.70 ± 0.75	0.4512
adaptation	0.72 ± 0.02	0.63 ± 0.05	0.921515	0.71 ± 0.12	0.68 ± 0.11	0.854

## Sheet: Supp. Table 5
Supplementary Table 5. Aβ1–40 and Aβ1–42 concentrations.
experiment	genotype + treatment	Aβ1–40 (pg/mL)	Aβ1–42 (pg/mL)
APP/PS1 vs APP/PS1-PVCre (Supp. Figure 1)	APP/PS1	143.3 122.9 121.7 118.5 88.5 56.4 78.8 80.1	59.9 53.7 50.0 44.2 39.1 19.2 25.7 27.7
	APP/PS1-PV-Cre	61.6 92.1 82.6 60.0 44.5 47.8 129 155	19.1 39.1 35.8 20.5 15.0 15.7 55.4 74.9
NB-360 Treatment ( Figure 3)	APP/PS1-PV-Cre + NB-360	17.0 25.9 40.4 20.5 33.7 35.7	5.90 8.66 13.8 7.28 10.2 12.7
hM4Di prolonged (Figure 9)	APP/PS1-PV-Cre+mCherry+CNO	469.7 470.0 494.0 889.1 529.5 435.9 520.6 678.2 323.4	1597 1597 1638 4678 1754 1217 1627 2456 750.2
	APP/PS1-PV-Cre+hDM4i+CNO	309.5 419.4 323.9 313.5 551.6 357.4 458.2 389.3 360.9	800.3 1082 952.2 757.0 2020 827.8 1547 1324 879.0

## Sheet: Supp. Table 6
Supplementary Table 6. Passive and active membrane properties of hippocampal PV interneurons after NB360 treatment.
	WT-PV-Cre	APP/PS1-PV-Cre	APP/PS1-PV-Cre
	Control	Control	NB360
Properties	(mean ± SEM)	(mean ± SEM)	(mean ± SEM)
Passive properties
Vm (mV)	-62.6 ± 1.50	-58.0 ± 0.63	-62. ± 0.83
sagV (mV)	-1.34 ± 0.16	-1.50 ± 0.30	-1.26 ± 0.20
taufit (ms)	19.4 ± 1.05	16.3 ± 1.21	15.8 ± 1.35
Rinput (Mohm)	133.5 ± 6.4	138.3 ± 9.0	127.0 ± 11.8
Active properties
AP frequency at 250 pA (Hz)	81.3 ± 7.99	129.3 ± 8.12	95.1 ± 8.80
AP threshold (mV)	-44.8 ± 2.41	-43.6 ± 0.70	-44.7 ± 1.02
AP amplitude (mV)	70.8 ± 3.64	67.1 ± 1.43	67.3 ± 1.84
AP half-width (msec)	0.36 ± 0.01	0.34 ± 0.01	0.35 ± 0.02
AHP (mV)	17.6 ± 1.17	17.5 ± 0.64	17.6 ± 0.96
adaptation	1.32 ± 0.12	0.95 ± 0.05	1.22 ± 0.19

## Sheet: Supp. Table 7
Supplementary Table 7. Basic swim parameters for all MWM experiments.
experiment	genotype + treatment	avg velocity during all training sessions (cm/s)	SEM	avg velocity during probe test (cm/s)	SEM	total track length during probe test (cm)	SEM
WT vs APP/PS1 (Figure 4)	WT	14.09	0.21	18.5	1.29	1142.79	83.64
	APP/PS1	13.56	0.22	15.71	1.02	953.72	111.64
hM4Di rescue (Figure 5)	APP/PS1-PV-Cre+hDM4i+CNO	15.68	0.52	20.31	0.43	1218.98	26.34
	APP/PS1-PV-Cre+mCherry+CNO	15.15	0.28	19.27	0.58	1155.46	34.62
	APP/PS1-PV-Cre+hD4Mi+saline	15.58	0.41	19.82	1.65	1148.92	73.92
	PV-Cre+hDM4i+saline	15.88	0.38	21.08	0.49	1265.28	29.13
hM4Di prolonged (Figure 6)	PV-Cre+mCherry+CNO	14.57	0.41	18.32	0.78	1098.6	46.5
	APP/PS1-PV-Cre+mCherry+CNO	14.38	0.37	17.89	0.67	1072.2	39.7
	APP/PS1-PV-Cre+hDM4i+CNO	15.28	0.41	17.94	0.35	1076.3	20.9
hM4Di prolonged (Figure 7)	PV-Cre+mCherry+CNO	14.25	0.42	17.31	0.47	1037.7	28.15
	APP/PS1-PV-Cre+mCherry+CNO	13.9	0.36	18.075	0.434868	1084.51	25.962
	APP/PS1-PV-Cre+hDM4i+CNO	14.31	0.41	17.1357	0.351856	1027.89	21.1203

## Sheet: Supp. Table 8
Supplementary Table 8. Passive and active membrane properties of hippocampal PV interneurons acutely after prolonged inhibition.
	WT-PV-Cre	APP/PS1-PV-Cre	APP/PS1-PV-Cre
	mCherry + CNO	mCherry + CNO	hM4Di + CNO
Properties	(mean ± SEM)	(mean ± SEM)	(mean ± SEM)
Passive properties
Vm (mV)	-65.4 ± 1.25	-60.3 ± 0.82	-65.0 ± 1.13
sagV (mV)	-3.57 ± 1.13	-1.51 ± 0.29	-2.25 ± 0.21
taufit (ms)	11.6 ± 0.82	13.9 ± 0.95	11.0 ± 0.41
Rinput (Mohm)	151.1 ± 10.3	164.3 ± 12.0	192.9 ± 6.6
Active properties
AP frequency at 250 pA (Hz)	64.2 ± 6.31	84.8 ± 6.27	71.3 ± 3.29
AP threshold (mV)	-50.1 ± 1.17	-48.3 ± 1.02	-50.8 ± 1.12
AP amplitude (mV)	80.3 ± 2.39	78.5 ± 2.34	75.7 ± 1.66
AP half-width (msec)	0.62 ± 0.05	0.50 ± 0.02	0.62 ± 0.03
AHP (mV)	14.03 ± 1.17	16.8 ± 0.68	14.5 ± 0.64
adaptation	0.82 ± 0.15	0.73 ± 0.10	0.82 ± 0.07

## Sheet: Supp. Table 9
Supplementary Table 9. Passive and active membrane properties of hippocampal pyramidal neurons after prolonged inhibition.
	WT-PV-Cre	APP/PS1-PV-Cre	APP/PS1-PV-Cre
	mCherry + CNO	mCherry + CNO	hM4Di + CNO
Properties	(mean ± SEM)	(mean ± SEM)	(mean ± SEM)
Passive properties
Vm (mV)	-68.1 ± 0.66	-68.3 ± 0.85	-69.0 ± 0.52
sagV (mV)	-2.78 ± 0.38	-3.65 ± 0.51	-3.06 ± 0.46
taufit (ms)	13.9 ± 1.21	19.6 ± 1.21	12.4 ± 1.34
Rinput (Mohm)	124.5 ± 9.0	163.8 ± 8.6	123.6 ± 9.1
Active properties
AP frequency at 250 pA (Hz)	23.4 ± 1.67	31.9 ± 2.55	19.5 ± 1.60
AP threshold (mV)	-52.8 ± 1.12	-53.7 ± 1.55	-53.0 ± 2.18
AP amplitude (mV)	110.1 ± 1.43	107.4 ± 3.08	106.6 ± 3.32
AP half-width (msec)	1.63 ± 0.04	2.06 ± 0.08	1.70 ± 0.09
AHP (mV)	5.1 ± 0.38	3.6 ± 0.58	6.1 ± 1.04
adaptation	0.92 ± 0.03	0.95 ± 0.03	0.98 ± 0.08

## Sheet: Supp. Table 10
Supplementary Table 10. Average access resistance for spontaneous postsynaptic currents.
experiment	genotype + treatment	avg access resistance for sPSC (MOhm)	SEM
WT vs APP/PS1 (Figure 1)	WT	13.94	1.4
	APP/PS1	14.63	1.33
hM4Di prolonged at 16 weeks (Figure 6)	PV-Cre+hDM4i+saline	14.1167	1.02719
	APP/PS1-PV-Cre+mCherry+CNO	13.3556	1.24333
	APP/PS1-PV-Cre+hDM4i+CNO	14.6083	0.782426
hM4Di prolonged at 24 weeks (Figure 8)	PV-Cre+mCherry+CNO	14.1923	1.11938
	APP/PS1-PV-Cre+mCherry+CNO	14.1625	0.898604
	APP/PS1-PV-Cre+hDM4i+CNO	13.8308	1.1951

[truncated: 3 more sheets: sEPSC 3-4moa, sEPSC 3-4 rescue, sEPSC 6 moa + rescue]
